# Supplementary material for: The Translation and Cross-Cultural Adaptation of the Pregnancy Physical Activity Questionnaire: Validity and Reliability of a Serbian Version (PPAQ-SRB)
Source: Healthcare (Basel). 2022 Aug 7;10(8):1482. doi: 10.3390/healthcare10081482 (PMC9408768; doi:10.3390/healthcare10081482)
Supplement: Supplementary file 1 [file healthcare-10-01482-s001.zip]

Archive with 1 entries (1 files):
- healthcare-1789600-supplementary.pdf
